# Supplementary material for: Deep Learning Models Optimization for Gait Phase Identification from EMG Data During Exoskeleton-Assisted Walking
Source: Biomimetics (Basel). 2025 Sep 13;10(9):617. doi: 10.3390/biomimetics10090617 (PMC12467064; doi:10.3390/biomimetics10090617)
Supplement: Supplementary file 1 [file biomimetics-10-00617-s001.zip]

Archive with 6 entries (6 files):
- FigureS1_FullBiLSTM_architecture.png
- FigureS2_SmallBiLSTM_architecture.png
- FigureS3_GRU_architecture.png
- FigureS4_Res-TCN_architecture.png
- FigureS5_Attention_architecture.png
- FigureS6_Pruned-BiLSTM.png
